# Supplementary material for: Interferon-γ-Inducible Chemokines as Prognostic Markers for Lung Cancer
Source: Int J Environ Res Public Health. 2021 Sep 4;18(17):9345. doi: 10.3390/ijerph18179345 (PMC8431216; doi:10.3390/ijerph18179345)
Supplement: Supplementary file 1 [file ijerph-18-09345-s001.zip]

Archive with 1 entries (1 files):
- ijerph-1359199-supplementary.pdf
